# Supplementary material for: Expression of ICOSL is associated with decreased survival in invasive breast cancer
Source: PeerJ. 2019 May 16;7:e6903. doi: 10.7717/peerj.6903 (PMC6526018; doi:10.7717/peerj.6903)
Supplement: Supplemental Information 1 [file peerj-07-6903-s001.zip]

Archive with 1 entries (1 files):
- ICOSL paper Raw data.xlsx
